# Supplementary material for: Method development to characterise elephant tail hairs by LA-ICP-MS to reflect changes in elemental chemistry
Source: Environ Geochem Health. 2022 Feb 7;45(4):1153–64. doi: 10.1007/s10653-022-01207-x (PMC10060304; doi:10.1007/s10653-022-01207-x)
Supplement: Supplementary file 1 — Supplementary file1 (XLSX 29 kb) [file 10653_2022_1207_MOESM1_ESM.xlsx]

## Sheet: Contents
Supplementary Information
Method development to characterise elephant tail hairs to reflect changes in mineral status
Fiona Sach a, b, Lorraine Fields a , Simon Chenery a, Lisa Yon c, Michelle D. Henley d, e, Peter Buss f, Ellen S. Dierenfeld g, h, Simon C Langley-Evans b, Michael J Watts a*
a Centre for Environmental Geochemistry, British Geological Survey, United Kingdom.
b School of Biosciences, University of Nottingham, United Kingdom.
c School of Veterinary Medicine and Science, University of Nottingham, United Kingdom.
d Applied Behavioural Ecology and Environmental Research Unit, University of South Africa, South Africa.
e Elephants Alive, Limpopo, South Africa.
f Veterinary Wildlife Services, South African National Parks, South Africa.
g Ellen S. Dierenfeld, LLC, Saint Louis, MO 63128 USA.
h School of Animal, Rural & Environmental Sciences, Nottingham Trent University, United Kingdom.
i South African Environmental Observation Network (SAEON), Phalaborwa, South Africa.
* Corresponding author: Michael Watts, mwatts@bgs.ac.uk
CONTENTS
	Table 1	ICP-MS data for sectioned tail hair
	Table 2	Certified Reference Material (CRM) Data

## Sheet: Supp Table 1 ICP-MS data
Supplementary Table 1: ICP-MS data for elephant tail hair
LIMS	Sample	elephant	total length	Sections of hair	Na	Mg	P	K	Ca	V	Mn	Fe	Cu
Code	Code		(cm)		mg kg-1	mg kg-1	mg kg-1	mg kg-1	mg kg-1	mg kg-1	mg kg-1	mg kg-1	mg kg-1
Detection Limit					101	4	2	23	227	0.04	0.2	4	0.2
14314-0126	146	PMC male	61.6	10cm (0-10)	577	393	55	166	1061	0.37	6.8	169	99.5
14314-0127	146	PMC male	61.6	20 cm (10-30)	354	1066	99	314	2875	2.03	34.8	1035	330.1
14314-0128	146	PMC male	61.6	31.6 cm (30-end)	373	1844	153	406	5496	3.6	63.8	1829	537.6
14314-0145	42	PMC female	30	10cm (0-10)	200	202	71	143	517	0.33	12.1	170	23.6
14314-0146	42	PMC female	30	10 cm (10-20)	260	619	139	448	1564	1.41	64.4	760	62.6
14314-0147	42	PMC female	30	10 cm (20-end)	288	1493	197	770	3559	5.31	186.7	2987	138.9
LIMS	Zn	As	Se	Cd	Pb	U
Code	mg kg-1	mg kg-1	mg kg-1	mg kg-1	mg kg-1	mg kg-1
Detection Limit	0.6	0.006	0.007	0.02	0.008	0.002
14314-0126	111.4	0.085	0.476	0.09	2.879	0.054
14314-0127	125	0.225	0.507	0.29	4.174	0.251
14314-0128	126.8	0.309	0.434	0.47	2.317	0.507
14314-0145	101.3	0.044	0.501	<0.02	2.792	0.004
14314-0146	107	0.126	0.538	0.03	6.077	0.024
14314-0147	115	0.28	0.501	0.07	5.492	0.162

## Sheet: Supp Table 2 CRM data
Supplementary Information Table 2: Certified Reference Material Data
LIMS Code	Na	Mg	P	K	Ca	V	Mn	Fe	Cu	Zn	As	Se	Cd	Pb	U
	mg kg-1	mg kg-1	mg kg-1	mg kg-1	mg kg-1	mg kg-1	mg kg-1	mg kg-1	mg kg-1	mg kg-1	mg kg-1	mg kg-1	mg kg-1	mg kg-1	mg kg-1
GBW07601 Human Hair
GBW07601-1	150	331	149	<23	2830	0.15	5.4	39	9.6	184.7	0.234	0.509	0.11	8.008	0.052
GBW07601-2	150	329	149	<23	2777	0.14	5.4	39	9.7	179	0.239	0.504	0.12	7.89	0.051
GBW07601-3	148	326	142	<23	2821	0.16	5.4	40	9.6	182.5	0.232	0.5	0.11	7.911	0.052
GBW07601-4	135.564	299.753	128.482	19.7661	3039.69	0.236728	5.7373	40.5452	9.68577	187.667	0.21059	0.525804	0.143381	8.6993	0.0538381
GBW07601-5	138.623	297.767	144.346	5.85141	2806.57	0.140463	5.69881	40.3312	9.69154	184.613	0.225016	0.546694	0.10381	8.60851	0.0551301
GBW07601-6	141.223	302.278	150.109	10.71	2907.54	0.14469	5.91764	41.3313	10.0292	190.795	0.226428	0.5207	0.101513	8.76024	0.0590842
GBW07601-7	125.725	271.594	135.745	10.2729	2661.63	0.193386	5.18377	36.0907	8.85614	167.711	0.187887	0.495432	0.121785	7.79707	0.0513311
GBW07601-8	141.786	294.182	156.885	10.465	3037.78	0.185319	5.89511	66.5827	9.79266	185.92	0.234427	0.551918	0.119864	8.61142	0.0568546
GBW07601-9	152.374	303.928	132.609	12.0103	2878.42	0.213176	6.16334	41.8844	9.73319	187.393	0.239582	0.545456	0.111589	8.63244	0.0552573
GBW07601-10	143.016	303.695	153.002	10.2006	2986.67	0.138758	5.85116	41.0252	9.81553	188.395	0.244685	0.477949	0.134102	8.71409	0.0584562
GBW07601-11	148.652	322.626	152.609	13.9349	2951.49	0.178357	5.76299	40.9094	9.81204	188.557	0.237571	0.530822	0.116179	8.65448	0.0538665
GBW07601-12	177.012	368.697	151.91	8.63272	2957.11	0.183759	5.97607	39.5076	10.2197	195.89	0.243564	0.571815	0.125079	8.95702	0.0607725
GBW07601-13	172.888	358.582	147.623	13.8811	2867.32	0.212945	6.0037	38.8493	10.0528	193.025	0.211847	0.538219	0.117471	8.86366	0.0544756
GBW07601-14	160.707	355.872	135.808	1.75779	2790.98	0.211341	5.99132	38.5127	10.0221	193.062	0.225327	0.50708	0.119394	9.11433	0.05579
GBW07601-15	171.581	362.589	126.2	4.98881	2955.89	0.15233	5.92104	37.7939	10.1373	191.959	0.246413	0.543497	0.117435	8.58882	0.054969
GBW07601-16	162.112	363.033	137.754	0.441452	2920.61	0.165978	5.88331	38.4053	10.2869	193.188	0.235259	0.52644	0.126168	8.81319	0.0536396
GBW07601-17	166.235	374.399	129.523	8.2779	3096.86	0.230927	5.9569	38.7111	10.1785	192.832	0.231467	0.498549	0.148261	8.83554	0.0547646
average	152.088	327.353	142.506	9.37078	2899.21	0.178715	5.77309	41.0871	9.83608	187.483	0.22971	0.52314	0.120355	8.55642	0.0548958
Expected	152	360	140		2900		6.3	36	10.6	190	0.28	0.58	0.11	17
%Bias	0.0579769	-9.0687	1.79015		-0.0272733		-8.3637	14.1307	-7.20675	-1.32486	-17.9608	-9.80352	9.41337	-49.6681
% Accuracy	100.058	90.9313	101.79		99.9727		91.6363	114.131	92.7932	98.6751	82.0392	90.1965	109.413	50.3319
BGS in-house toenail reference material
BAPS2014	467.008	136.416	229.263	973.048	224.149	0.133543	0.464072	34.8422	4.75994	126.306	0.0379431	0.655616	0.014539	0.200309	0.00632775
BAPS2015	479.907	138.268	286.027	944.782	292.104	0.0103161	0.375378	36.0958	4.34838	127.728	0.0884559	0.737092	-0.00129801	0.184615	0.00669227
BAPS2016	455.505	128.091	232.343	952.42	589.122	0.0554928	0.37308	37.2607	4.40069	127.232	0.0852981	0.579453	-0.00245664	0.163582	0.00776648
BAPS2017	458.771	132.454	274.344	887.818	421.357	0.136627	0.499218	39.5268	4.79044	119.48	0.0915149	0.584185	-0.00245404	0.231699	0.00733995
average	465.298	133.807	255.494	939.517	381.683	0.0839947	0.427937	36.9314	4.57486	125.187	0.075803	0.639087	0.00208258	0.195051	0.00703161
Expected	501.807	136.869	237.001	1014.61	778.007		0.41346	37.2203	4.39798	119.491	0.0930624	0.771329	0.00581167	0.218577	0.0069467
%Bias	-7.2755	-2.23683	7.80302	-7.4012	-50.9409		3.50145	-0.776204	4.02179	4.76639	-18.5461	-17.1447	-64.1656	-10.7631	1.22228
% Accuracy	92.7245	97.7632	107.803	92.5988	49.0591		103.501	99.2238	104.022	104.766	81.4539	82.8553	35.8344	89.2369	101.222

## Sheet: Supp Table 3 LA-ICP-MS
Supplementary Information Table 3: Laser Ablation ICP-MS Operating parameters
LA-ICP-MS conditions
Laser: NewWave UP193FX; 193nm excimer laser; 20Hz repetition rate; 100% power which equated to irradiance 1.51 GW/cm2 and a fluence of 7.54 J/cm2. The laser was set for a 100 μm beam diameter and during the cleaning passes (2) was run over the sample surface at 200 μm/s and 100 μm/s for the analytical measurement pass.
ICP-MS: Agilent 7500cx; RF power - 1550W; Injector gas 0.8L/min He ablation cell gas flow mixed with 0.85 L/min Ar make up gas supplied by Cetac Aridus desolvating nebuliser. Data acquisition in TRA mode for the following isotopes: 13C; 23Na, 24Mg, 31P, 34S, 39K, 42Ca, 55Mn, 56Fe, 66Zn, 208Pb, 238U. Each isotope was set for a peak jumping dwell time of 25ms, giving a total time slice of 0.337s. N…
The ICP-MS was optimised by tuning for sensitivity across the mass range and minimum oxide and doubly charged ions by nebulising a solution containing 1 ng/ml of Li, Co, Ce and U through the Aridus.
